# Supplementary material for: Atomistic mechanisms of water vapor–induced surface passivation
Source: Sci Adv. 2023 Nov 1;9(44):eadh5565. doi: 10.1126/sciadv.adh5565 (PMC10619940; doi:10.1126/sciadv.adh5565)
Supplement: Supplementary file 2 — Movies S1 to S8 [file sciadv.adh5565_movies_s1_to_s8.zip]

Archive with 8 entries (8 files):
- adh5565_Movie_S1.mov
- adh5565_Movie_S2.mov
- adh5565_Movie_S3.mov
- adh5565_Movie_S4.mov
- adh5565_Movie_S5.mov
- adh5565_Movie_S6.mov
- adh5565_Movie_S7.mov
- adh5565_Movie_S8.mov
